# Supplementary material for: Graphite Oxide and Reduced Graphite Oxide Models to Reveal the Contribution of Carbon Texture and Surface Chemistry to Hydrogen Storage and Li-Ion Battery Anode Performance
Source: Nanomaterials (Basel). 2025 Dec 23;16(1):19. doi: 10.3390/nano16010019 (PMC12787793; doi:10.3390/nano16010019)
Supplement: Supplementary file 1 [file nanomaterials-16-00019-s001.zip]

Archive with 1 entries (1 files):
- nanomaterials-4007657-supplementary.pdf
